# Supplementary material for: Structure-Function Analysis of Human TYW2 Enzyme Required for the Biosynthesis of a Highly Modified Wybutosine (yW) Base in Phenylalanine-tRNA
Source: PLoS One. 2012 Jun 28;7(6):e39297. doi: 10.1371/journal.pone.0039297 (PMC3386263; doi:10.1371/journal.pone.0039297)
Supplement: Table S1 — Complete names of the organisms. The names of the organisms in the UniProt Accessions used to generate Figures S1 and S2 are expanded to provide complete names. (XLSX) [file pone.0039297.s004.xlsx]

## Sheet: Sheet1
Supplemental Table 1: Complete names of the organisms. The names of the organisms in the Uniprot Accessions used to generate Supplemental Figures 1 and 2 are expanded to provide complete names.
sl. no	UniprotKB Accessions	Organism Name	Strain
1	Q9YD06_AERPE	Aeropyrum pernix
2	Q8W4K1_ARATH	Arabidopsis thaliana
3	O29554_ARCFU	Archaeoglobus fulgidus
4	A6QQ88_BOVIN	Bos taurus
5	Q58D65_BOVIN	Bos taurus
6	TRM5_CANAL	Candida albicans	strain SC5314 / ATCC MYA-2876
7	TRM5_CANAW	Candida albicans	strain WO-1
8	TRM5_CRYNJ	Cryptococcus neoformans var. neoformans serotype D
9	TYW2_DANRE	Danio rerio
10	Q5V2B8_HALMA	Haloarcula marismortui
11	Q9HQK5_HALSA	Halobacterium salinarium
12	Q18JQ2_HALWD	Haloquadratum walsbyi
13	TYW2_HUMAN	Homo sapiens
14	A8A9A0_IGNH4	Ignicoccus hospitalis
15	Q4R3U8_MACFA	Macaca fascicularis
16	O27901_METTH	Methanobacterium thermoautotrophicum
17	TYW2_METJA	Methanocaldococcus jannaschii
18	TRM5B_METJA	Methanocaldococcus jannaschii
19	Q12Y50_METBU	Methanococcoides burtonii
20	A6UTP2_META3	Methanococcus aeolicus
21	Q6M0E8_METMP	Methanococcus maripaludis
22	Q0W088_UNCMA	Methanogenic archaeon
23	Q8TXR1_METKA	Methanopyrus kandleri
24	A0B550_METTP	Methanosaeta thermophila
25	Q8TT26_METAC	Methanosarcina acetivorans
26	Q46CP0_METBF	Methanosarcina barkeri
27	A5ULC9_METS3	Methanosphaera stadtmanae
28	Q2NFJ7_METST	Methanosphaera stadtmanae
29	TYW2_MOUSE	Mus musculus
30	Q3ISW4_NATPD	Natronomonas pharaonis
31	A7RKB2_NEMVE	Nematostella vectensis
32	Q8U4J6_PYRFU	Pyrococcus furiosus
33	TYW2_PYRHO	Pyrococcus horikoshii
34	Q5JHN7_PYRKO	Pyrococcus kodakaraensis
35	TYW2_RAT	Rattus norvegicus
36	TRM5_YEAST	Saccharomyces cerevisiae
37	TYW2_YEAST	Saccharomyces cerevisiae
38	TYW2_SCHPO	Schizosaccharomyces pombe
39	TRM5_SCHPO	Schizosaccharomyces pombe
40	A3DMG5_STAMF	Staphylothermus marinus
41	Q4RP32_TETNG	Tetraodon nigroviridis
42	Q9HJP1_THEAC	Thermoplasma acidophilum
43	Q979R1_THEVO	Thermoplasma volcanium
44	Q0W088_UNCMA	Uncultured methanogenic archaeon RC-I
45	TRM5_YARLI	Yarrowia lipolytica
